# Supplementary material for: Design and evaluation of tadpole-like conformational antimicrobial peptides
Source: Commun Biol. 2023 Nov 18;6:1177. doi: 10.1038/s42003-023-05560-0 (PMC10657444; doi:10.1038/s42003-023-05560-0)
Supplement: Supplementary file 3 — Supplementary Data 1 [file 42003_2023_5560_MOESM3_ESM.xlsx]

## Sheet: Hemolysisof SHf and its ana
Fig 2b
OD450 Concentration	SHf						F-SHf (R5)						F-SHf(R5)-R						F-SHf(R5)-RR						HT1						HT2						HT3						HT4						HT5
0 (µM)	0.016072	0.016072	0.020776	0.016195	0.016195	0.020935	0.016072	0.016072	0.020776	0.016195	0.016195	0.020935	0.016195	0.016985	0.017775	0.016072	0.016856	0.01764	0.016072	0.016856	0.01764	0.016195	0.016985	0.017775	0.016072	0.016072	0.020776	0.016195	0.016195	0.020935	0.016072	0.016072	0.020776	0.016195	0.016195	0.020935	0.016195	0.016985	0.017775	0.016072	0.016856	0.01764	0.016072	0.016856	0.01764	0.016195	0.016985	0.017775	0.016195
3.13 (µM)	0.017248	0.016856	0.01568	0.01738	0.016985	0.0158	0.019208	0.018424	0.0196	0.019355	0.018565	0.01975	0.01659	0.01738	0.017775	0.016464	0.017248	0.01764	0.016856	0.018032	0.01764	0.016985	0.01817	0.017775	0.027048	0.021952	0.022736	0.027255	0.02212	0.02291	0.022736	0.023912	0.022344	0.02291	0.024095	0.022515	0.016195	0.016985	0.014615	0.016072	0.016856	0.014504	0.016072	0.016072	0.017248	0.016195	0.016195	0.01738	0.01659
6.25 (µM)	0.018816	0.015288	0.017248	0.01896	0.015405	0.01738	0.022736	0.019992	0.020384	0.02291	0.020145	0.02054	0.01817	0.02212	0.01896	0.018032	0.021952	0.018816	0.02156	0.017248	0.019992	0.021725	0.01738	0.020145	0.022736	0.022344	0.022344	0.02291	0.022515	0.022515	0.021168	0.020776	0.021168	0.02133	0.020935	0.02133	0.01659	0.016195	0.015405	0.016464	0.016072	0.015288	0.015288	0.01568	0.015288	0.015405	0.0158	0.015405	0.017775
12.5 (µM)	0.017248	0.018032	0.01764	0.01738	0.01817	0.017775	0.042336	0.045472	0.040768	0.04266	0.04582	0.04108	0.01817	0.024885	0.02528	0.018032	0.024696	0.025088	0.018032	0.017248	0.019208	0.01817	0.01738	0.019355	0.031752	0.028616	0.029792	0.031995	0.028835	0.03002	0.022736	0.023912	0.023128	0.02291	0.024095	0.023305	0.017775	0.01738	0.01659	0.01764	0.017248	0.016464	0.030184	0.032144	0.032144	0.030415	0.03239	0.03239	0.028835
25 (µM)	0.019208	0.01764	0.019208	0.019355	0.017775	0.019355	0.043512	0.047824	0.046256	0.043845	0.04819	0.04661	0.029625	0.02923	0.02844	0.0294	0.029008	0.028224	0.02352	0.021952	0.022736	0.0237	0.02212	0.02291	0.03528	0.028224	0.04116	0.03555	0.02844	0.041475	0.024304	0.028616	0.02352	0.02449	0.028835	0.0237	0.019355	0.020935	0.01975	0.019208	0.020776	0.0196	0.074088	0.074872	0.075656	0.074655	0.075445	0.076235	0.03002
50 (µM)	0.020384	0.02156	0.019208	0.02054	0.021725	0.019355	0.09604	0.097608	0.098392	0.096775	0.098355	0.099145	0.056485	0.058065	0.0553	0.056056	0.057624	0.05488	0.025088	0.02548	0.027048	0.02528	0.025675	0.027255	0.061544	0.059976	0.060368	0.062015	0.060435	0.06083	0.026264	0.028224	0.026656	0.026465	0.02844	0.02686	0.02291	0.022515	0.02449	0.022736	0.022344	0.024304	0.115248	0.117208	0.11956	0.11613	0.118105	0.120475	0.03555
100 (µM)	0.019992	0.022344	0.021952	0.020145	0.022515	0.02212	0.172872	0.178752	0.176792	0.174195	0.18012	0.178145	0.104675	0.1027	0.10428	0.10388	0.10192	0.103488	0.029008	0.030576	0.028224	0.02923	0.03081	0.02844	0.092904	0.094472	0.089768	0.093615	0.095195	0.090455	0.029008	0.027832	0.027048	0.02923	0.028045	0.027255	0.023305	0.02449	0.02528	0.023128	0.024304	0.025088	0.156408	0.154448	0.157584	0.157605	0.15563	0.15879	0.05609
Triton	0.392	0.395	0.397	0.39	0.394	0.393
[truncated: 11 more columns]

## Sheet: cytotoxicity of SHf and its ana
Fig 2a
OD450 Concentration		SHf			F-SHf(R5)			F-SHf(R5)-R			F-SHf(R5)-RR			HT1			HT2			HT3			HT4			HT5			RI-HT2
0 (µM)		95.247	98.21	100.432	98.9507	102.654	104.506	95.2427	102.136	99.545	100.33	99.2233	99.545	101.239	100.124	96.2235	96.6793	102.192	97.8311	95.1385	104.817	93.3435	100.745	101.926	96.7561	101.137	98.4986	97.9371	102.246	98.304	99.545
0.39 (µM)		99.0202	94.1313	97.2791	101.909	98.9459	93.7609	36.9903	36.0194	35.2428	69.1262	52.233	55.2428	93.6229	86.9355	91.7653	100.269	96.6793	95.7818	93.9867	97.2552	94.5626	85.8083	94.0192	82.1591	85.5042	80.9072	84.5565	101.531	95.822	95.2428
0.78 (µM)		90.4281	95.9839	98.206	89.687	97.0945	96.7242	31.2621	31.2621	26.1529	45.9223	32.8155	36.1529	87.307	84.8922	84.8922	94.167	97.6442	97.5768	98.6689	91.6157	95.7818	80.0303	79.3867	80.0303	79.4221	84.2878	83.6796	94.4406	96.4838	96.1529
1.57 (µM)		97.8348	94.1313	96.7238	89.3175	83.7621	84.5024	13.6893	17.1845	12.2644	6.1165	4.75728	9.26442	78.0191	79.6909	70.7744	93.0892	99.6935	96.7467	96.3577	95.7818	93.5379	70.9072	71.2113	69.9594	62.6964	72.7318	61.48	92.8004	93.4227	92.2644
3.13 (µM)		100.428	93.391	98.2056	78.5772	71.9108	73.0218	7.13592	8.39806	9.85795	3.20388	2.23301	4.85795	30.4646	33.4367	34.3035	95.4004	95.796	96.6793	97.7713	96.6793	94.4355	34.7187	40.1926	39.2803	21.034	29.2094	30.4613	92.9658	90.6097	90.8579
6.25 (µM)		92.6507	98.9467	92.2795	40.0602	32.6531	42.2824	4.46602	4.71845	4.45867	3.98058	2.81553	2.45867	2.22912	0.928798	2.55728	99.2448	93.7324	94.5028	94.8842	91.0398	94.5626	22.2504	20.1217	23.4669	22.5545	11.9109	14.0396	90.2428	88.3759	88.4587
12.5 (µM)		93.391	99.6874	99.3163	20.8013	20.4318	15.6168	3.98058	4.07767	3.13494	2.71845	2.81553	2.13494	0.557279	0.9288	0.55728	92.8349	96.2979	92.259	99.499	94.1138	94.4355	13.4314	14.9519	14.3437	8.56572	11.3027	6.13288	87.7608	86.6385	87.1349
25 (µM)		94.872	98.9463	99.3171	12.2832	17.8393	17.0986	2.52427	2.62136	3.83635	3.78641	3.68932	2.83635	1.30032	0.9288	0.74304	93.1565	93.1423	90.5911	91.4212	78.5341	94.241	5.82878	9.17393	4.61236	10.3903	6.13288	5.82878	84.25	88.4587	83.8364
50 (µM)		92.2803	91.54	92.6507	16.3571	12.6539	15.9871	2.52427	3.20388	2.63498	2.62136	2.91262	1.63498	0.743039	0.9288	0.37152	98.4146	99.3121	95.9763	59.2372	58.4668	51.1594	1.57131	3.09183	1.35489	6.43699	3.09183	5.82878	77.7968	72.9875	75.635
100 (µM)		27.0978	21.5425	18.5796	17.0974	11.5425	16.3575	1.98058	1.07767	1.58104	1.74757	1.65049	1.58104	0.157914	1.11456	0.371519	94.3472	94.5379	98.3472	24.2334	24.2334	23.7846	1.87541	0.86153	0.35489	3.09183	0.050786	0.658995	75.8004	71.3328	71.581

## Sheet: Time-kill assays of HT2 and RI-
Fig 3
HT2 against MRSA USA 300
CFU/mL Time (h)	DMSO			MIC			2 × MIC			4 × MIC			8 × MIC
0	3600000	3500000	3200000	3600000	3500000	3200000	3600000	3500000	3200000	3600000	3500000	3200000	3600000	3500000	3200000
1	5500000	5100000	4600000	4600000	4600000	4900000	3600000	380000	4300000	970000	1040000	1090000	990000	950000	910000
3	47000000	47000000	45000000	2100000	2000000	2300000	3900000	3800000	3900000	840000	870000	910000	580000	590000	590000
6	3900000000	4000000000	4100000000	2800000	2500000	1700000	1700000	1700000	1900000	150000	160000	180000	68000	70000	77000
24	6100000000	6600000000	7700000000	4100000000	4400000000	4900000000	910000	920000	890000	68000	71000	72000	1000	1100	1400
HT2 against K. pneumoniae ATCC 700603
CFU/mL Time (h)	DMSO			MIC			2 × MIC			4 × MIC			8 × MIC
0	3000000	3500000	3400000	3000000	3500000	3400000	3000000	3500000	3400000	3000000	3500000	3400000	3000000	3500000	3400000
1	7000000	7600000	7500000	400000	330000	410000	275000	375000	310000	70000	65000	66000	520000	540000	550000
3	6750000	5150000	6350000	100000	280000	220000	33000	31000	31000	17300	32000	12000	500	700	500
6	1000000000	800000000	970000000	430000	570000	480000	14000	18000	16000	8000	7400	9000	0	0	10
24	2200000000	2430000000	2270000000	51000000	58000000	54000000	18000	24000	23000	16000	21000	19000	100	200	100
RI-HT2 against MRSA USA 300
CFU/mL Time (h)	DMSO			MIC			2 × MIC			4 × MIC			8 × MIC
0	17000000	16000000	17000000	17000000	16000000	17000000	17000000	16000000	17000000	17000000	16000000	17000000	17000000	16000000	17000000
1	33000000	32000000	34000000	4500000	3500000	3700000	18000	21000	20000	1300	1200	1200	100	100	200
3	240000000	320000000	300000000	2300	1800	2200	700	100	500	0	0	0	0	0	0
6	3400000000	3800000000	3700000000	230000	380000	310000	15000	12000	14000	0	0	0	0	0	0
24	4400000000	3400000000	3800000000	2000000000	3400000000	3000000000	2000000000	3400000000	20500000000	0	0	0	0	0	0
RI-HT2 against K. pneumoniae ATCC 700603
CFU/mL Time (h)	DMSO			MIC			2 × MIC			4 × MIC			8 × MIC
0	12000000	16000000	14000000	12000000	16000000	14000000	12000000	16000000	14000000	12000000	16000000	14000000	12000000	16000000	14000000
1	34000000	42000000	40000000	270000	230000	250000	10000	17000	15000	2500	3500	3000	300	500	500
3	450000000	530000000	470000000	23000	16000	17000	100	100	100	0	0	0	0	0	0
6	6400000000	5800000000	6200000000	3400000	2800000	3800000	220000	310000	270000	24000	32000	30000	0	0	0
24	1000000000000	1200000000000	1800000000000	1000000000000	1200000000000	1700000000000	1000000000000	1000000000000	1300000000000	3800000	3400000	3400000	0	0	0
SI Fig 2
HT2 against S. aureus ATCC 25923
OD600 Time (h)	DMSO			16 × MIC
0	0	0.004	0	0.056	0.082	0.062
1	0.021	0.024	0.025	0.082	0.091	0.066
2	0.088	0.101	0.123	0.069	0.072	0.06
2.5	0.211	0.228	0.261	0.061	0.073	0.063
3	0.435	0.464	0.523	0.083	0.086	0.085
3.5	0.728	0.768	0.851	0.066	0.069	0.083
4	1.124	1.098	1.239	0.073	0.083	0.077
5	2.4	2.385	2.865	0.07	0.073	0.058
6	3.785	3.865	4.1	0.08	0.081	0.078
7	4.56	4.61	5.265	0.077	0.084	0.075

## Sheet: Membrane depolarization assay 
Fig 4a-b
HT2 against MRSA USA 300
Fluorescence intensity Time (min)	8 × MIC			4 × MIC			2 × MIC			MIC			Control
0	427661	397617	379474	441413	536565	417503	407359	437585	424634	387778	420337	427383	396036	414082	371792
2	417704	400976	367495	426554	514956	416285	412470	415315	402376	408657	432470	415073	393324	381758	376317
3	823344	814418	781673	717544	870397	699081	516376	562498	601474	528052	492360	502885	392107	393679	408686
4	953549	861939	867753	757392	920774	755685	510300	570800	630470	519221	460003	458630	399011	396073	372385
5	947843	975941	1002968	764744	883071	715560	496322	506547	579475	456271	419492	438575	389728	387262	386080
6	1148941	1125882	1075269	838405	834258	708253	456323	447824	539307	442184	426092	424293	380551	366686	358071
7	1294211	1246379	1153072	823066	809554	784437	440360	434093	489563	424790	424169	440889	362555	364281	365272
8	1320642	1222140	1153431	888884	803808	844536	452668	427523	487829	429913	411441	435378	353401	367389	352299
9	1265654	1251184	1176714	871568	912228	905614	422148	429265	465890	435238	427525	409496	338006	364458	329688
10	1308322	1257311	1209416	891952	894730	891104	449615	438352	460148	448666	423826	425972	345583	344441	330322
HT2 against K. pneumoniae ATCC 700603
Fluorescence intensity Time (min)	8 × MIC			4 × MIC			2 × MIC			MIC			Control
0	316720	318953	287601	346286	308869	295458	302680	276617	304573	265359	273203	280202	264244	261651	267989
2	306592	281292	278949	313413	282521	275601	271312	250021	261002	248778	258601	249952	263657	255691	240544
3	509097	487092	466724	464906	449225	482726	455375	430583	456972	428479	457587	426641	267345	247636	237993
4	554570	519763	475828	487468	430316	569485	478620	434055	444587	445392	457798	421183	259826	234957	234737
5	559925	528438	515396	504915	466474	565850	507397	451720	418387	443463	444683	410451	241959	227253	221769
6	604076	554173	584073	535985	484757	502662	499690	417245	460066	393228	408494	378335	237792	203345	219393
7	675156	586320	620163	602636	507164	508142	470784	429576	391772	372004	372507	351114	232856	228496	212813
8	678438	605666	584257	620584	493354	494340	467039	421550	411213	379853	385402	371516	205806	219802	205958
9	634065	620346	585359	605997	514932	521722	480548	429745	436234	348331	385494	353788	206786	207816	194886
10	631655	607518	607775	587457	523583	516616	489139	462791	445939	352784	382102	364571	217732	210132	190927
RI-HT2 against MRSA USA 300
Fluorescence intensity Time (min)	8 × MIC			4 × MIC			2 × MIC			MIC			Control
0	535	554	539	533	527	530	504	513	519	510	525	523	526	524	525
2	538	545	530	524	523	522	504	511	498	524	514	525	505	520	533
3	1230	1256	1256	601	601	580	472	496	479	472	488	481	500	489	503
4	1300	1355	1369	492	500	513	488	491	486	477	488	491	482	510	519
5	1673	1720	1652	512	496	490	497	499	489	476	492	484	496	503	494
6	1716	1691	1633	493	486	463	508	499	482	493	482	491	501	494	507
7	1735	1736	1641	496	476	456	484	493	479	492	497	498	488	502	496
8	1678	1731	1675	480	476	436	487	501	487	503	492	487	489	486	506
9	1728	1707	1732	484	487	446	480	490	474	489	489	478	485	501	514
10	1700	1684	1743	483	483	441	501	500	473	493	502	482	478	503	498
RI-HT2 against K. pneumoniae ATCC 700603
Fluorescence intensity Time (min)	8 × MIC			4 × MIC			2 × MIC			MIC			Control
0	592	582	568	590	529	584	524	562	567	565	514	640	600	612	653
2	573	564	570	584	515	571	516	539	556	559	523	621	601	593	643
3	1540	1556	1621	1452	1364	1296	1018	1081	1049	708	709	760	562	559	599
4	1615	1608	1605	1513	1410	1284	977	1102	1036	641	602	694	570	549	589
5	1614	1585	1626	1502	1400	1268	928	1041	1003	610	588	672	562	563	584
6	1612	1568	1607	1465	1366	1261	984	1005	1049	609	576	656	560	563	586
7	1596	1549	1575	1429	1325	1193	1019	971	1090	589	556	657	568	549	579
8	1587	1547	1574	1394	1320	1167	991	1019	1055	594	552	635	558	541	585
9	1570	1525	1571	1416	1328	1128	1058	978	1012	581	540	637	557	575	586
10	1544	1527	1554	1397	1278	1109	1037	960	1078	570	534	636	562	555	581

## Sheet: Membrane permeability (Fig 4cd)
Fig 4c-d
HT2 against MRSA USA 300
Fluorescence intensity Time (min)	8 × MIC			4 × MIC			2 × MIC			MIC			Control
0	1486	1674	1277	1186	1404	1281	1131	1217	1235	1304	1201	1387	1138	1363	1384
5	46924	49356	49374	40226	40219	41612	20197	21230	20865	12522	12645	12185	1142	1444	1388
10	54383	56666	56984	48704	48472	50316	25460	25912	25261	14676	14962	14128	1167	1453	1420
15	57832	59952	60652	53321	53163	55112	28346	28832	27920	16119	16290	15431	1149	1484	1436
20	59829	61957	62485	56328	55931	58102	30460	31033	29642	16841	16805	16042	1132	1492	1413
25	61022	63005	63531	58334	57993	60104	31855	32475	30920	17216	17215	16315	1093	1464	1382
30	61916	63588	64175	59686	59179	61418	32738	33363	31902	17367	17359	16618	1091	1431	1363
35	62425	64473	64696	60470	60307	62172	33433	34141	32365	17590	17525	16584	1092	1413	1308
40	62708	64561	64714	61373	61097	62778	33952	34791	32993	17600	17633	16680	1046	1403	1326
45	62984	64891	65072	61952	61758	63164	34234	35153	33304	17644	17567	16788	1058	1384	1290
50	63293	64293	63594	62152	62388	63395	34616	35530	33726	17792	17686	16728	1025	1396	1307
55	63589	64553	65531	62374	62948	63676	35021	36015	33983	17738	17641	16766	1041	1357	1276
60	63666	65987	65753	62761	62954	64070	35210	36080	33852	17754	17734	16661	1021	1427	1270
HT2 against K. pneumoniae ATCC 700603
Fluorescence intensity Time (min)	8 × MIC			4 × MIC			2 × MIC			MIC			Control
0	870465	760375	885415	525974	544262	540364	501695	509033	502622	550162	549500	565924	539308	576874	598307
5	1479590	1252173	1198504	1702985	1566300	1596913	1090890	1043729	1064139	788019	747687	700922	593616	624192	677537
10	2304082	2051490	2261553	2584709	2629728	2589896	1729072	1765938	1671967	953632	962086	882779	685645	695026	779989
15	3691170	2983585	3730581	4158305	4176033	4135763	2450918	2522662	2381578	1211256	1113347	1136029	753210	786870	756199
20	5088194	4586923	5243088	5327990	5380046	5341458	3050480	3158194	2985766	1429978	1306982	1354221	838257	816915	787853
25	6892750	6059584	6984752	6471332	6483549	6409400	3669210	3714426	3535044	1431312	1479927	1452172	854892	882022	806180
30	8250478	7253838	8382724	7570513	7493394	7434627	4083450	4189312	4054249	1813062	1687978	1751083	844146	850863	861886
35	8870007	7712378	8970308	8228675	8284610	8343092	4565952	4682018	4543315	1966664	1821317	1900107	887113	860686	870428
40	10334018	8748208	10395943	8390482	8422816	8417436	5061266	5030558	4874244	2166119	2083647	2111537	843058	838349	845341
45	11305392	9590655	11345669	9115897	9151186	9254166	5677448	5612956	5636688	2340358	2341777	2332380	837945	823001	898532
50	12053517	10053693	11966533	9526499	9527543	9626189	5874321	5912570	5731926	2598680	2588564	2527431	912492	808867	851287
55	12345023	10369365	12497110	9745162	9649049	9682277	6092226	5904835	6151856	2831696	2611342	2750034	869757	898923	877191
60	13012399	10786283	13085859	9908766	10130725	10402149	6730024	6627110	6610916	2981626	2803081	2888135	931542	853639	913832
RI-HT2 against MRSA USA 300
Fluorescence intensity Time (min)	8 × MIC			4 × MIC			2 × MIC			MIC			Control
0	1486	1674	1277	1186	1404	1281	1131	1217	1235	1304	1201	1387	1138	1363	1384
5	46924	49356	49374	40226	40219	41612	20197	21230	20865	12522	12645	12185	1142	1444	1388
10	54383	56666	56984	48704	48472	50316	25460	25912	25261	14676	14962	14128	1167	1453	1420
15	57832	59952	60652	53321	53163	55112	28346	28832	27920	16119	16290	15431	1149	1484	1436
20	59829	61957	62485	56328	55931	58102	30460	31033	29642	16841	16805	16042	1132	1492	1413
25	61022	63005	63531	58334	57993	60104	31855	32475	30920	17216	17215	16315	1093	1464	1382
30	61916	63588	64175	59686	59179	61418	32738	33363	31902	17367	17359	16618	1091	1431	1363
35	62425	64473	64696	60470	60307	62172	33433	34141	32365	17590	17525	16584	1092	1413	1308
40	62708	64561	64714	61373	61097	62778	33952	34791	32993	17600	17633	16680	1046	1403	1326
45	62984	64891	65072	61952	61758	63164	34234	35153	33304	17644	17567	16788	1058	1384	1290
50	63293	64293	63594	62152	62388	63395	34616	35530	33726	17792	17686	16728	1025	1396	1307
55	63589	64553	65531	62374	62948	63676	35021	36015	33983	17738	17641	16766	1041	1357	1276
60	63666	65987	65753	62761	62954	64070	35210	36080	33852	17754	17734	16661	1021	1427	1270
RI-HT2 against K. pneumoniae ATCC 700603
Fluorescence intensity Time (min)	8 × MIC			4 × MIC			2 × MIC			MIC			Control
0	1294	1162	1248	1309	1246	1149	1284	1283	1287	1004	1023	1031	710	903	786
5	46731	44912	46760	36231	38899	38058	3609	3355	3304	2234	2276	2181	773	926	860
10	54425	53299	56314	55462	53189	56098	8683	7973	7881	3718	3745	3579	803	997	905
15	62319	60472	61594	60865	61985	61514	14691	13649	13959	5602	5647	5393	817	1046	936
20	64747	64976	65277	61161	60954	60896	20043	18959	19659	7978	7923	7560	842	1067	983
25	65628	65784	65550	61613	62061	61850	24616	23653	24172	10663	10527	10076	854	1073	966
30	65623	66146	65510	62160	62706	62610	28652	27362	28393	13390	13373	12886	861	1095	976
35	66248	66493	66011	62714	61385	61471	31775	30780	31899	16041	16009	15623	882	1149	987
40	66880	66903	66727	62682	62893	61497	34702	33547	34912	18514	18484	18179	860	1139	1006
45	68176	67638	67671	63382	64110	63070	37136	36211	37338	21004	21167	20800	901	1149	1010
50	68008	67714	67439	63978	63270	64577	39163	38232	39254	23259	23407	23194	902	1150	1020
55	68663	68065	68105	64006	65215	63852	40970	40291	41421	25402	25608	25260	905	1170	1028
60	69269	68651	69113	64714	64385	66471	42312	42003	42823	27605	27457	27329	931	1200	1036

## Sheet: Drug resistance assay (Fig 8)
Fig 8
Against MRSA USA 300					Against K. pneumoniae ATCC 700603
Concentration (mg/L) Days	HT2	RI-HT2	Ciprofloxacin		Concentration (mg/L) Days	HT2	RI-HT2	Ciprofloxacin
0	3.125	2	1		0	6.25	6.25	0.25
1	3.125	2	0.5		1	6.25	6.25	0.5
2	3.125	2	1		2	6.25	6.25	1
3	3.125	2	1		3	12.5	6.25	0.5
4	6.25	4	2		4	12.5	12.5	1
5	6.25	2	1		5	6.25	6.25	0.5
6	6.25	2	1		6	6.25	6.25	1
7	6.25	4	2		7	6.25	12.5	1
8	6.25	4	4		8	6.25	25	2
9	6.25	8	4		9	6.25	12.5	1
10	6.25	4	2		10	12.5	12.5	1
11	3.125	4	1		11	12.5	12.5	2
12	6.25	4	4		12	12.5	25	2
13	3.125	4	2		13	12.5	12.5	2
14	6.25	4	2		14	25	25	4
15	6.25	8	2		15	25	25	4
16	6.25	4	2		16	25	12.5	4
17	6.25	4	2		17	25	25	4
18	6.25	8	2		18	12.5	25	4
19	6.25	8	2		19	25	25	4
20	6.25	8	4		20	25	25	8
21	6.25	4	2		21	25	25	4
22	12.5	8	2		22	12.5	25	4
23	6.25	8	2		23	25	25	4
24	6.25	4	2		24	50	25	4
25	6.25	8	2		25	25	25	4
26	12.5	4	4		26	25	12.5	8
27	12.5	8	2		27	25	25	8
28	12.5	8	2		28	25	25	8
29	12.5	8	2		29	25	25	8
30	6.25	8	4		30	50	25	8
31	6.25	8	8		31	25	25	8
32	12.5	4	32		32	25	12.5	8
33	12.5	8	16		33	25	25	8
34	12.5	8	16		34	12.5	12.5	8
35	12.5	8	16		35	25	25	16
36	6.25	8	32		36	25	25	16
37	12.5	8	32		37	50	12.5	16
38	12.5	8	32		38	25	25	16
39	12.5	8	63		39	25	25	16
40	12.5	4	64		40	25	12.5	16

## Sheet: CD
SI Fig 3
HT2 in SDS							HT2 in TFE
[θ] × 10-3 (deg × cm2 × dmol-1) Wavelength(nm)	0mM SDS	2mM SDS	20mM SDS	80mM SDS			[θ] × 10-3 (deg × cm2 × dmol-1) Wavelength(nm)	5% TFE	20% TFE	30% TFE	50% TFE
260	0.159595	-0.800274	-0.260654	-0.171965			260	0.473971	0.358746	0.076935	0.149508
259	0.210626	0.329928	-0.24294	-0.403193			259	-0.232991	0.274223	-0.315693	0.441144
258	-0.45495	-0.308323	-0.702393	-0.411865			258	0.65488	-0.241576	-0.466252	0.359971
257	0.408074	-0.296666	-0.165323	-0.031581			257	0.593169	-0.239983	-0.227058	0.039904
256	-0.163809	-0.421522	-0.296721	-0.025939			256	0.595894	-0.117071	-0.337993	0.130439
255	0.056488	-0.0786534	0.041224	-0.536197			255	0.519885	0.171007	-0.169193	0.277589
254	0.003412	0.296329	0.180039	-0.024459			254	0.142935	0.179108	-0.218346	0.567822
253	0.362978	-0.331711	0.301377	-0.091496			253	0.423142	-0.10234	-0.219214	-0.241332
252	-0.381972	-0.455179	0.05185	-0.514029			252	-0.260875	0.375853	-0.815996	0.327446
251	-0.333462	-0.45086	-0.54693	-0.190144			251	-0.073206	0.638425	-0.847288	-0.189712
250	-0.649058	-0.769291	-0.239824	-0.516876			250	0.596115	-0.168053	-0.654509	0.393065
249	-0.382302	-0.961648	-0.720498	0.170021			249	0.245941	-0.125834	-0.541747	0.458649
248	-0.311444	-0.216549	-1.17043	-0.081154			248	0.61629	0.177335	-0.745538	0.487844
247	0.249837	-0.446617	-0.298267	-0.316025			247	0.220787	-0.509327	-0.399876	0.286206
246	-0.0055463	-0.273477	-0.205529	0.164518			246	0.154138	0.536676	-1.1914	-0.243952
245	-0.574106	-1.02839	-0.627287	0.5917			245	0.051564	-0.028756	-0.0492204	-0.197714
244	-0.278221	-0.716598	-1.19122	-0.365396			244	0.506885	0.186278	-0.320935	-0.260101
243	-0.38161	-0.506432	-0.75062	-0.612024			243	0.324384	0.811886	-0.849788	-0.288894
242	-0.701729	-0.743145	-0.492798	-1.14683			242	0.059838	-0.121988	-0.649731	0.002164
241	-0.387163	-1.06518	-0.743032	-0.782819			241	0.202446	0.530464	-0.825217	-0.618633
240	-0.100586	-1.34046	-0.48512	0.31724			240	0.107821	0.275446	-1.04536	-0.33156
239	0.443049	-1.27949	-1.0164	-0.37594			239	0.480758	-0.005175	-0.726492	-1.26904
238	-0.290361	-0.945558	-1.34657	-0.129655			238	-0.050364	-0.746687	-1.50542	-0.98668
237	-0.653512	-0.295504	-0.333771	0.043606			237	-0.753571	-0.551663	-1.15036	-0.434695
236	-0.916606	-1.00222	-0.777266	-0.042267			236	-0.601954	0.421627	-1.33124	-1.03822
235	-0.282642	-1.14394	-0.786443	-0.656528			235	-0.379061	-0.136576	-0.905203	-0.805294
234	-0.444261	-1.89683	-0.74573	-0.169386			234	-0.415386	-0.692929	-1.44637	-1.13926
233	-1.00499	-1.67883	-1.08597	-0.493647			233	-0.241055	0.016375	-1.55315	-0.393162
232	-0.964779	-1.95342	-1.23115	-0.341004			232	-0.184017	-0.703795	-1.25841	-1.38232
231	-0.00998	-1.14545	-0.62844	-0.420502			231	-0.568291	-1.27081	-2.7151	-0.9146
230	-0.184966	-1.96401	-1.1176	-0.705428			230	0.507364	-0.3579	-1.32405	-0.87183
229	0.06047	-2.31285	-1.24167	0.07618			229	-0.002563	-0.85571	-1.73174	-1.29707
228	0.13594	-2.39511	-0.6921	-0.393287			228	-0.213831	-0.53906	-1.90539	-1.24747
227	-0.45732	-1.70768	-1.12449	-0.16369			227	0.428475	-0.816158	-1.85848	-1.43371
226	0.157065	-2.26246	-2.01481	-1.25074			226	0.651495	-0.73781	-2.1337	-0.64394
225	0.33445	-2.25681	-1.06348	-0.02518			225	0.569687	-0.00569	-1.2986	-2.06675
224	0.496043	-1.81559	-1.56175	-0.12974			224	0.478776	-0.86376	-1.4228	-0.73637
223	0.615705	-1.76691	-0.72187	-0.54783			223	0.262514	-1.02573	-2.06916	-0.76678
222	0.708032	-1.9422	-0.762979	-0.305642			222	1.2007	-0.82853	-2.63101	-0.69839
221	-0.06289	-1.85499	0.35131	-0.371131			221	0.667346	-0.8042	-0.91903	-1.73235
220	0.568614	-1.83284	-1.36054	-0.750686			220	0.771598	-0.70803	-2.21942	-1.31986
219	0.343321	-2.02819	-1.00544	-0.6649			219	-0.06702	-0.25674	-2.29209	-1.57897
218	0.655181	-1.66153	0.09857	-1.64793			218	-0.177926	-0.3311	-1.6305	-0.86247
217	0.42272	-1.18366	-1.35536	0.06746			217	0.07901	-1.01376	-2.02626	-0.77524
216	0.7628	-1.60438	-0.4381	-0.8133			216	0.00753	-0.81746	-2.44114	-1.01829
215	-0.642918	-1.62575	0.203146	-0.91982			215	-0.508651	-0.76834	-2.23651	-0.23513
214	-1.03714	-0.75324	0.74099	-1.38651			214	-0.885229	-0.32428	-2.06164	-1.14892
213	-0.50333	-1.70777	-0.5737	-1.6513			213	-0.28114	-1.13196	-2.43999	-0.63885
212	-1.31627	-1.32901	-1.02856	-2.34031			212	-1.36946	-0.61358	-2.18746	-1.01501
211	-0.59088	-0.775741	-0.7117	-2.23225			211	-2.09076	-0.98273	-2.19245	-0.49505
210	-0.83886	-0.515974	-1.11293	-2.06046			210	-2.43506	-0.33446	-2.84218	-1.41296
209	-0.59101	-0.56056	-0.55171	-1.6539			209	-0.927912	-1.43242	-2.36772	-1.08563
208	-0.234173	-0.096525	-0.146318	-2.65371			208	-1.28153	-1.0597	-2.52937	-0.72829
207	-1.34354	0.723512	-0.782001	-2.86703			207	-0.851947	-0.66475	-2.19613	-1.48621
206	-2.11241	-0.536373	-0.17054	-2.74224			206	-1.79925	-1.07288	-3.07498	-1.61891
205	-0.690195	-1.56298	0.209318	-1.88044			205	-3.04223	-1.45955	-2.93453	-1.21799
204	-0.941674	0.07536	-0.265293	-2.64765			204	-1.79993	-1.10019	-2.27293	-0.735766
203	-1.40261	-1.32948	-0.571522	-1.54954			203	-1.28944	-0.351938	-2.45033	-1.34935
202	-2.67615	1.07653	0.954177	-0.86268			202	-2.34093	0.50169	-0.55374	1.30889
201	-3.06737	2.17435	1.11322	-0.60097			201	-3.47199	1.33066	1.57803	1.44425
200	-1.60359	1.98036	1.52522	-0.740768			200	-2.60792	1.36353	2.26709	2.9289
199	-3.52245	4.2319	0.11473	0.09103			199	-2.54159	4.95215	4.21324	3.3342
198	-1.44971	4.26561	1.88542	4.6751			198	-3.71495	6.16121	5.2915	5.36615
197	-3.06941	4.63648	1.94314	4.40356			197	-2.81173	6.43998	6.48923	7.89191
196	-5.04331	3.32581	4.33497	4.84875			196	-2.67515	5.92692	7.73948	7.44367
195	-3.19416	5.31799	2.12312	8.61717			195	-5.32111	6.53046	8.18452	10.3617
194	-5.8421	6.18595	4.44669	8.07274			194	-5.8665	6.86825	6.09383	8.88505
193	-7.34533	5.34857	2.69704	8.63819			193	-7.65617	4.5887	6.49255	5.7566
192	-4.96271	5.95541	2.74112	6.47254			192	-9.99847	3.54533	5.30577	4.48021
191	-6.20352	4.04151	3.1362	8.67846			191	-8.78663	1.71736	0.6586	4.9478
190	-6.64712	4.53959	4.91858	4.39801			190	-10.2339	1.16147	0.85137	2.90613
189	-6.19777	3.36138	4.54647	4.72505			189	-5.71027	-0.95556	-0.00406	-1.28648
188	-5.51926	3.8805	2.96731	4.41614			188	-5.94325	-2.79829	-1.80256	-0.38296
187	-4.89382	2.18513	3.84746	3.09442			187	-6.4568	-1.72314	-4.52618	-3.23571
186	0.06936	1.55592	1.70451	3.53127			186	-3.41958	-3.39894	-5.8896	-4.16804
185	-1.29073	-0.64931	1.36479	2.87825			185	-2.34404	-5.39706	-7.36971	-2.26472
184	-0.14135	-3.37077	2.47786	0.17944			184	1.04398	-1.24571	-6.21043	-0.64795
183	-0.97038	-3.12431	-4.77061	3.58423			183	1.47154	-3.51398	1.12097	-0.09421
182	-2.7002	-0.10568	-4.35599	-3.91532			182	1.83512	-0.19576	-7.0226	-1.71635
181	2.54652	-9.03194	-5.54443	3.9648			181	8.80326	-8.14817	3.14545	-10.3076
180	9.70802	7.97845	17.9581	-2.19234			180	1.1234	-6.63354	-6.91298	7.94739
RI-HT2 in SDS							RI-HT2 in TFE
[θ] × 10-3 (deg × cm2 × dmol-1) Wavelength(nm)	0mM SDS	2mM SDS	20mM SDS	80mM SDS			[θ] × 10-3 (deg × cm2 × dmol-1) Wavelength(nm)	5% TFE	20% TFE	30% TFE	50% TFE
181	-4.25466	0.18473	5.08096	-0.29198			180	4.01911	1.06146	4.13213	4.28531
182	-2.05968	0.302729	1.96951	-0.83979			181	4.52865	1.02154	4.6976	4.92807
183	-0.86033	0.465581	1.4261	-1.86633			182	3.84302	1.53578	3.25739	4.58793
184	-0.33979	0.610292	0.762739	-2.64913			183	2.03302	1.24436	2.46496	3.37224
185	0.485707	0.328244	0.260382	-3.06588			184	1.01713	0.848998	2.30151	2.53477
186	2.00766	0.090925	-0.73398	-3.93343			185	0.756326	0.240349	1.07886	1.83613
187	2.53945	0.196097	-0.67743	-4.35857			186	1.14378	-0.08065	0.102865	-0.31743
188	3.95788	-0.27522	-1.10428	-4.63428			187	1.15867	-0.59154	-1.00408	-1.49871
189	4.59176	-0.61093	-1.37017	-4.93904			188	2.0566	-0.59157	-3.26327	-2.99457
190	5.7111	-0.9387	-1.66123	-5.03993			189	3.14076	-0.85643	-4.82368	-4.56123
191	6.48477	-1.38074	-1.85565	-4.99889			190	4.18457	-1.05859	-6.35743	-6.28428
192	6.75323	-1.73951	-2.16246	-4.87158			191	4.99446	-1.41386	-7.41471	-8.05665
193	6.94045	-2.17336	-2.43194	-4.4207			192	5.34103	-1.74295	-8.26162	-9.38302
194	6.65942	-2.89127	-2.54182	-3.87574			193	5.41876	-2.18699	-8.75435	-10.181
195	6.1496	-3.44546	-2.66835	-3.47052			194	5.2826	-2.57559	-8.87097	-10.3911
196	5.69851	-3.89399	-2.62643	-2.8825			195	4.98395	-2.65789	-8.35375	-9.59281
197	5.13128	-4.62549	-2.37811	-2.25421			196	4.56753	-2.2912	-6.95516	-8.6863
198	4.83826	-5.02103	-1.78356	-1.44237			197	4.24243	-1.79274	-5.56441	-6.88655
199	4.42263	-5.26729	-1.31418	-0.56454			198	3.93611	-1.1036	-3.89281	-4.93763
200	4.18172	-5.44552	-0.96951	0.516043			199	3.72164	-0.20926	-2.01755	-2.7786
201	4.00416	-5.48005	-0.40545	1.79632			200	3.49472	0.577813	-0.2396	-0.76998
202	3.87679	-5.49272	-0.11535	2.98424			201	3.41708	1.24717	1.26188	1.16969
203	3.65744	-5.10624	0.20095	3.83667			202	3.25519	1.84352	2.38937	2.40391
204	3.25204	-4.6245	0.353357	4.389			203	3.16569	2.20608	3.09605	3.33889
205	2.8355	-4.20532	0.378753	4.3974			204	2.94574	2.4334	3.60206	3.94037
206	2.56868	-3.68494	0.431211	4.49359			205	2.70239	2.42853	3.88848	4.26692
207	2.20581	-3.10557	0.564766	4.25336			206	2.61697	2.2829	4.06452	4.24368
208	2.07632	-2.73663	0.625953	4.05696			207	2.37955	2.3074	4.00778	4.03744
209	1.68429	-2.56382	0.670508	3.84462			208	1.99676	2.15289	3.88645	3.76058
210	1.28051	-2.14487	0.766345	3.56164			209	1.78566	1.87949	3.57686	3.65396
211	1.14998	-1.84121	0.937264	3.54245			210	1.4995	1.73686	3.32017	3.42762
212	1.01088	-1.50235	1.07906	3.55419			211	1.23752	1.52601	3.21335	3.32849
213	0.709629	-1.21529	1.22186	3.44518			212	0.950272	1.46726	3.11877	3.15356
214	0.429927	-0.91811	1.31213	3.29084			213	0.630964	1.45467	2.97188	3.08328
215	0.052719	-0.37801	1.50841	3.14471			214	0.268939	1.38426	2.88521	2.88988
216	-0.38639	0.16794	1.76205	3.12522			215	-0.04625	1.28788	2.68513	2.59527
217	-0.57525	0.590214	1.93017	2.95053			216	-0.33876	1.12209	2.57234	2.40776
218	-0.64512	0.978668	1.92145	2.87148			217	-0.64021	1.09921	2.4645	2.29136
219	-1.00329	1.3042	2.19057	2.74969			218	-0.79341	0.988608	2.22094	2.22836
220	-1.18711	1.62944	2.31284	2.48567			219	-0.95108	0.90194	2.00104	2.20336
221	-1.18216	2.00035	2.31407	2.33475			220	-1.02628	0.881732	2.03677	2.18513
222	-0.9785	2.38194	2.29966	2.22888			221	-0.79713	0.890316	1.97049	2.13632
223	-0.85353	2.72834	2.12792	2.26178			222	-0.66144	1.02182	2.01457	2.13024
224	-0.64393	3.12564	2.08477	2.22954			223	-0.53812	1.18252	2.09372	2.23363
225	-0.53792	3.30442	2.11458	2.22705			224	-0.30003	1.23648	2.25146	2.10062
226	-0.294	3.47113	2.1761	2.27177			225	-0.10815	1.39189	2.18436	1.92089
227	0.072964	3.6159	2.17462	2.18749			226	0.058675	1.43771	2.1829	1.79104
228	0.406107	3.50644	2.27245	1.9751			227	0.177245	1.38392	2.22176	1.85596
229	0.399552	3.33608	2.42209	1.82971			228	0.210585	1.3659	2.04785	1.7903
230	0.320704	2.95739	2.453	1.60414			229	0.256287	1.31372	1.90488	1.7707
231	0.307097	2.70466	2.4163	1.48067			230	0.258924	1.14098	1.80123	1.65819
232	0.424082	2.369	2.3723	1.37684			231	0.318865	1.08471	1.60779	1.53926
233	0.426483	2.12668	2.17546	1.41208			232	0.353622	0.957479	1.60083	1.59813
234	0.337986	1.85873	2.06093	1.18382			233	0.442996	0.90263	1.61758	1.61226
235	0.278687	1.68871	1.90591	1.09381			234	0.330091	0.895363	1.63918	1.43858
236	0.301636	1.62521	1.63387	0.993906			235	0.32323	0.96075	1.49701	1.25131
237	0.27414	1.49586	1.44606	0.772617			236	0.301612	0.977246	1.40931	1.04612
238	0.331722	1.42901	1.35521	0.525608			237	0.297741	0.915778	1.33328	0.936146
239	0.212669	1.33769	1.27741	0.380214			238	0.249025	0.894221	1.1249	0.787577
240	0.131693	1.17494	1.19457	0.402095			239	0.191375	0.821392	0.739046	0.709663
241	0.152728	1.05155	1.14613	0.438158			240	0.13669	0.733571	0.554641	0.640038
242	0.216155	0.759885	1.15107	0.513084			241	0.030948	0.651931	0.359141	0.646591
243	0.240839	0.744882	1.11849	0.544514			242	-0.08458	0.551441	0.302138	0.715403
244	0.195689	0.606389	1.07477	0.57466			243	-0.14542	0.456588	0.341767	0.745766
245	0.157884	0.540812	1.06922	0.60401			244	-0.24016	0.375302	0.401274	0.652384
246	0.069728	0.363728	0.997027	0.56356			245	-0.24179	0.295103	0.453669	0.517825
247	-0.02691	0.293341	0.999618	0.465906			246	-0.28823	0.251656	0.577244	0.417764
248	-0.18822	0.299099	0.939522	0.290865			247	-0.37168	0.227447	0.582322	0.28197
249	-0.15885	0.218269	0.930958	0.105694			248	-0.44394	0.18444	0.609422	0.178659
250	-0.17136	0.265068	0.790259	0.060409			249	-0.43042	0.100754	0.430467	0.004073
251	-0.21875	0.306917	0.680539	0.039338			250	-0.38686	0.084562	0.372455	-0.05149
252	-0.12021	0.277316	0.600662	0.047482			251	-0.42468	0.019516	0.202239	-0.0582
253	-0.09511	0.28043	0.460616	-0.00324			252	-0.46713	0.059551	0.14479	-0.05894
254	-0.09366	0.328768	0.401792	0.101112			253	-0.46063	0.033724	0.210504	-0.00792
255	-0.17408	0.474763	0.425664	0.044595			254	-0.41815	0.05702	0.280303	-0.08548
256	-0.3037	0.47251	0.473764	0.126703			255	-0.37005	0.065955	0.352062	-0.07096
257	-0.36435	0.461824	0.591165	0.017965			256	-0.29035	0.201375	0.448622	0.026091
258	-0.66473	0.528733	0.61384	0.020952			257	-0.30563	0.168555	0.542395	0.019621
259	-0.58572	0.271262	0.661594	-0.19132			258	-0.10154	0.057562	0.489603	0.107114
260	-0.27886	-0.04009	0.798297	0.070209			259	-0.42037	0.01751	0.204821	0.327779
							260	-0.43486	0.173629	-0.07943	0.298677
